# Supplementary material for: LIFEHOUSE’s Functional Nutrition Examination (Physical Exam, Anthropometrics, and Selected Biomarkers) Informs Personalized Wellness Interventions
Source: J Pers Med. 2023 Mar 28;13(4):594. doi: 10.3390/jpm13040594 (PMC10145881; doi:10.3390/jpm13040594)
Supplement: Supplementary file 1 [file jpm-13-00594-s001.zip]

Archive with 1 entries (1 files):
- jpm-2169037-supplementary.pdf
